# Supplementary material for: Harmful newborn cord care practices and associated factors among mothers who gave birth in the last six months in Chencha town, Southern Ethiopia: a mixed-methods study
Source: Front Pediatr. 2025 Jan 28;12:1492222. doi: 10.3389/fped.2024.1492222 (PMC11810915; doi:10.3389/fped.2024.1492222)
Supplement: Supplementary file 1 [file Datasheet1.zip]

Archive with 5 entries (4 files):
- supplementary/
- supplementary/amharric version questinaire.DOCX
- supplementary/annex 1.DOCX
- supplementary/annex2.DOCX
- supplementary/Image 1.JPEG
